# Supplementary material for: Endogenous RNA interference is driven by copy number
Source: eLife. 2014 Feb 11;3:e01581. doi: 10.7554/eLife.01581 (PMC3918874; doi:10.7554/eLife.01581)
Supplement: Supplementary file 1. — Yeast strains, primers, plasmids, and probes used in this study. Strains. Strains used in this study. aDiploid strains from mating W303α with BY4741. Primers. Primers used in this study organized by locus. Plasmids. Plasmids used in this study. Probes. Probes used in this study for northern and Southern blot analysis. Probe target is given in parentheses after probe name. DOI: http://dx.doi.org/10.7554/eLife.01581.026 [file elife01581s001.xlsx]

## Sheet: Strains
Strains used in this study
Strain number	Strain name	Genotype	Species	Reference
YCC10	WT	MATalpha leu2-3,112 trp1-1 can1-100 ade2-1 his3-11,15	S. cerevisiae W303-1B	DPB271 (Drinnenberg et al., 2009)
YCC11	RNAi+	MATalpha LEU2::pTEF-Dcr1 TRP1::pTEF-Ago1 can1-100 ade2-1 his3-11,15	S. cerevisiae W303-1B	DPB275 (Drinnenberg et al., 2009)
YCC52	WT sir2Δ	MATalpha leu2-3,112 trp1-1 can1-100 ade2-1 his3-11,15 sir2::NAT	S. cerevisiae W303-1B	This study
YCC54	RNAi+ sir2Δ	MATalpha LEU2::pTEF-Dcr1 TRP1::pTEF-Ago1 can1-100 ade2-1 his3-11,15 sir2::NAT	S. cerevisiae W303-1B	This study
YCC32	WT trf4Δ	MATalpha leu2-3,112 trp1-1 can1-100 ade2-1 his3-11,15 NAT::trf4	S. cerevisiae W303-1B	This study
YCC36	RNAi+ trf4Δ	MATalpha LEU2::pTEF-Dcr1 TRP1::pTEF-Ago1 can1-100 ade2-1 his3-11,15 NAT::trf4	S. cerevisiae W303-1B	This study
YCC272	WTa	MATalpha/MATa leu2-3,112/eu2Δ0 trp1-1 can1-100 ade2-1 his3-11,15/his3Δ1 met15Δ0/+ ura3Δ0/+	S. cerevisiae W303-1B X BY4741	This study
YCC273	RNAi+a	MATalpha/MATa LEU2::pTEF-Dcr1/leu2Δ0 TRP1::pTEF-Ago1 can1-100 ade2-1 his3-11,15/his3Δ1 met15Δ0/+ ura3Δ0/+	S. cerevisiae W303-1B X BY4741	This study
Y00000	BY4741	MATa; his3Δ 1; leu2Δ 0; met15Δ0; ura3Δ0	S. cerevisiae BY4741	EURO-SCARF
YCC172	WT p-	MATalpha leu2-3,112 trp1-1 can1-100 ade2-1 his3-11,15 HYG::ura3Δ pRS426	S. cerevisiae W303-1B	This study
YCC174	RNAi+ p-	MATalpha LEU2::pTEF-Dcr1 TRP1::pTEF-Ago1 can1-100 ade2-1 his3-11,15 HYG::ura3Δ pRS426	S. cerevisiae W303-1B	This study
YCC246	WT pMAL32	MATalpha leu2-3,112 trp1-1 can1-100 ade2-1 his3-11,15 HYG::ura3Δ pRS426-MAL32	S. cerevisiae W303-1B	This study
YCC247	RNAi+ pMAL32	MATalpha LEU2::pTEF-Dcr1 TRP1::pTEF-Ago1 can1-100 ade2-1 his3-11,15 HYG::ura3Δ pRS426-MAL32	S. cerevisiae W303-1B	This study
YCC66	RNAi+ DCR1-GFP	MATalpha LEU2::pTEF-Dcr1-GFP-KanMX6 TRP1::pTEF-Ago1 can1-100 ade2-1 his3-11,15	S. cerevisiae W303-1B	This study
YCC232	WT p-a	MATalpha/a leu2-3,112/leu2Δ0 trp1-1 can1-100 ade2-1 his3-11,15/his3Δ1 lys2Δ0 HYG::ura3Δ/ura3Δ0 pRS426	S. cerevisiae W303-1B X BY4741	This study
YCC233	RNAi+ p-a	MATalpha/a LEU2::pTEF-Dcr1/leu2Δ0 TRP1::pTEF-Ago1 can1-100 ade2-1 his3-11,15/his3Δ1 lys2Δ0 HYG::ura3Δ/ura3Δ0 pRS426	S. cerevisiae W303-1B X BY4741	This study
YCC234	W303 pGAL4a	MATalpha/a leu2-3,112/leu2Δ0 trp1-1 can1-100 ade2-1 his3-11,15/his3Δ1 lys2Δ0 HYG::ura3Δ/ura3Δ0 pRS426-GAL4	S. cerevisiae W303-1B X BY4741	This study
YCC235	RNAi+ pGAL4a	MATalpha/a LEU2::pTEF-Dcr1/leu2Δ0 TRP1::pTEF-Ago1 can1-100 ade2-1 his3-11,15/his3Δ1 lys2Δ0 HYG::ura3Δ/ura3Δ0 pRS426-GAL4	S. cerevisiae W303-1B X BY4741	This study
YCC236	W303 pGAL4 3HAa	MATalpha/a leu2-3,112/leu2Δ0 trp1-1 can1-100 ade2-1 his3-11,15/his3Δ1 lys2Δ0 HYG::ura3Δ/ura3Δ0 pRS426-GAL4 3HA	S. cerevisiae W303-1B X BY4741	This study
YCC237	RNAi+ pGAL4 3HAa	MATalpha/a LEU2::pTEF-Dcr1/leu2Δ0 TRP1::pTEF-Ago1 can1-100 ade2-1 his3-11,15/his3Δ1 lys2Δ0 HYG::ura3Δ/ura3Δ0 pRS426-GAL4 3HA	S. cerevisiae W303-1B X BY4741	This study
YCC136	WT pSUT176	MATalpha leu2-3,112 trp1-1 can1-100 ade2-1 his3-11,15 HYG::ura3Δ pRS426 -SUT176	S. cerevisiae W303-1B	This study
YCC137	RNAi+ pSUT176	MATalpha LEU2::pTEF-Dcr1 TRP1::pTEF-Ago1 can1-100 ade2-1 his3-11,15 HYG::ura3Δ pRS426 -SUT176	S. cerevisiae W303-1B	This study
YCC134	WT pSUT430	MATalpha leu2-3,112 trp1-1 can1-100 ade2-1 his3-11,15 HYG::ura3Δ pRS426 -SUT430	S. cerevisiae W303-1B	This study
YCC135	RNAi+ pSUT430	MATalpha LEU2::pTEF-Dcr1 TRP1::pTEF-Ago1 can1-100 ade2-1 his3-11,15 HYG::ura3Δ pRS426 -SUT430	S. cerevisiae W303-1B	This study
YJH812	WT pGAL MAL32as pMET MAL32s	MATalpha leu2-3,112 trp1-1 can1-100 ade2-1 his3-11,15 KAN-pGAL-MAL32as NAT-pMET-MAL32s	S. cerevisiae W303-1B	This study
YJH814	RNAi+ pGAL MAL32as pMET MAL32s	MATalpha LEU2::pTEF-Dcr1 TRP1::pTEF-Ago1 can1-100 ade2-1 his3-11,15 KAN-pGAL-MAL32as NAT-pMET-MAL32s	S. cerevisiae W303-1B	This study
YJH823	WT Pcup1-GAL10	MATalpha leu2-3,112 trp1-1 can1-100 ade2-1 his3-11,15 ura3Δ::HYG NAT- Pcup1-GAL10 pRS423	S. cerevisiae W303-1B	This study
YJH824	WT Pcup1-GAL10 pGAL WT high copy	MATalpha leu2-3,112 trp1-1 can1-100 ade2-1 his3-11,15 ura3Δ::HYG NAT- Pcup1-GAL10 pRS423-GAL cluster	S. cerevisiae W303-1B	This study
YJH825	WT Pcup1-GAL10 pGAL RBS- high copy	MATalpha leu2-3,112 trp1-1 can1-100 ade2-1 his3-11,15 ura3Δ::HYG NAT- Pcup1-GAL10 pRS423-GAL cluster RBS-	S. cerevisiae W303-1B	This study
YJH826	RNAi Pcup1-GAL10	MATalpha LEU2::pTEF-Dcr1 TRP1::pTEF-Ago1 can1-100 ade2-1 his3-11,15 ura3Δ::HYG NAT- Pcup1-GAL10 pRS423	S. cerevisiae W303-1B	This study
YJH827	RNAi Pcup1-GAL10 pGAL WT high copy	MATalpha LEU2::pTEF-Dcr1 TRP1::pTEF-Ago1 can1-100 ade2-1 his3-11,15 ura3Δ::HYG NAT-Pcup1-GAL10 pRS423-GAL cluster	S. cerevisiae W303-1B	This study
YJH828	RNAi Pcup1-GAL10 pGAL RBS- high copy	MATalpha LEU2::pTEF-Dcr1 TRP1::pTEF-Ago1 can1-100 ade2-1 his3-11,15 ura3Δ::HYG NAT- Pcup1-GAL10 pRS423-GAL cluster RBS-	S. cerevisiae W303-1B	This study
YJH829	WT gal1-10 pGAL WT single copy	MATalpha leu2-3,112 trp1-1 can1-100 ade2-1 his3-11,15 ura3Δ::HYG galΔ::NAT pRS316-GAL cluster	S. cerevisiae W303-1B	This study
YJH830	WT gal1-10- pGAL RBS- single copy	MATalpha leu2-3,112 trp1-1 can1-100 ade2-1 his3-11,15 ura3Δ::HYG galΔ::NAT pRS413-GAL cluster RBS-	S. cerevisiae W303-1B	This study
YJH831	WT gal1-10- pGAL WT high copy	MATalpha leu2-3,112 trp1-1 can1-100 ade2-1 his3-11,15 ura3Δ::HYG galΔ::NAT pRS426-GAL cluster	S. cerevisiae W303-1B	This study
YJH832	WT gal1-10- pGAL RBS- high copy	MATalpha leu2-3,112 trp1-1 can1-100 ade2-1 his3-11,15 ura3Δ::HYG galΔ::NAT pRS426-GAL cluster RBS-	S. cerevisiae W303-1B	This study
YJH833	RNAi gal1-10 pGAL WT single copy	MATalpha LEU2::pTEF-Dcr1 TRP1::pTEF-Ago1 can1-100 ade2-1 his3-11,15 HYG::ura3Δ gal1-10Δ::NAT pRS316-GAL cluster	S. cerevisiae W303-1B	This study
YJH834	RNAi gal1-10- pGAL RBS- single copy	MATalpha LEU2::pTEF-Dcr1 TRP1::pTEF-Ago1 can1-100 ade2-1 his3-11,15 HYG::ura3Δ gal1-10Δ::NAT pRS413-GAL cluster RBS-	S. cerevisiae W303-1B	This study
YJH835	RNAi gal1-10- pGAL WT high copy	MATalpha LEU2::pTEF-Dcr1 TRP1::pTEF-Ago1 can1-100 ade2-1 his3-11,15 HYG::ura3Δ gal1-10Δ::NAT pRS426-GAL cluster	S. cerevisiae W303-1B	This study
YJH836	RNAi gal1-10- pGAL RBS- high copy	MATalpha LEU2::pTEF-Dcr1 TRP1::pTEF-Ago1 can1-100 ade2-1 his3-11,15 HYG::ura3Δ gal1-10Δ::NAT pRS426-GAL cluster RBS-	S. cerevisiae W303-1B	This study
YCC4	GAL10 reb1 bs-	MATα his3Δ1 leu2Δ0 lys2Δ0 ura3Δ0 GAL10 reb1 bsΔ	S. cerevisiae W303-1B	This study
YCC310	TRP1 CLS	MATα/a his3Δ1/his3Δ1 leu2Δ0/leu2Δ0 lys2Δ0/LYS MET/met15Δ0 ura3Δ0 trp1::NatMX6/trp1::KanMX6 pCC54-3xTRP1	S. cerevisiae BY4741	This study
YCC309	TRP1 CLS pDCR1	MATα/a his3Δ1/his3Δ1 leu2Δ0/leu2Δ0 lys2Δ0/LYS MET/met15Δ0 ura3Δ0 trp1::NatMX6/trp1::KanMX6 p3xTRP1 pDCR1	S. cerevisiae BY4741	This study
YCC314	TRP1 DSP	MATα/a his3Δ1/his3Δ1 leu2Δ0/leu2Δ0 lys2Δ0/LYS MET/met15Δ0 ura3Δ0 trp1::NatMX6/TRP1 pTRP1,HIS3 pTRP1,URA3	S. cerevisiae BY4741	This study
YCC313	TRP1 DSP	MATα/a his3Δ1/his3Δ1 leu2Δ0/leu2Δ0 lys2Δ0/LYS MET/met15Δ0 ura3Δ0 trp1::NatMX6/TRP1 pTRP1,HIS3 pTRP1,URA3 pDCR1	S. cerevisiae BY4741	This study
YCC363	pMAL32	MATa; his3Δ 1; leu2Δ 0; met15Δ0; ura3Δ0 pRS413 pRS415 pMAL32	S. cerevisiae BY4741	This study
YCC365	pDCR1 pMAL32	MATa; his3Δ 1; leu2Δ 0; met15Δ0; ura3Δ0 pRS413 pDCR1 pMAL32	S. cerevisiae BY4741	This study
YCC367	pAGO1 pMAL32	MATa; his3Δ 1; leu2Δ 0; met15Δ0; ura3Δ0 pRS415 pAGO1 pMAL32	S. cerevisiae BY4741	This study
YCC369	pDCR1 pAGO1 pMAL32	MATa; his3Δ 1; leu2Δ 0; met15Δ0; ura3Δ0 pDCR1 pAGO1 pMAL32	S. cerevisiae BY4741	This study
YJH218	mal12Δ	MATa his3Δ1 leu2Δ0 met15Δ0 ura3Δ0 mal12Δ::kan	S. cerevisiae BY4741	EURO-SCARF

## Sheet: Primers
Primers used in this study
Primer number	Primer name		Sequence	Primer use
rDNA and telomere study
OJH247	Sir2 F1 UP45		AGACACATTCAAACCATTTTTCCCTCATCGGCACATTAAAGCTGGCGGATCCCCGGGTTAATTAA	SIR2 deletion
OJH249	Sir2 R1 DN45		ATTGATATTAATTTGGCACTTTTAAATTATTAAATTGCCTTCTACGAATTCGAGCTCGTTTAAAC	SIR2 deletion
OJH168	NTS2 F1		GATAGTTTAACGGAAACGCAGGTGA	DNA probe
OJH171	NTS2 R1		GAAGTACCTCCCAACTACTTTTCCT	DNA probe
OJH994	Chr V5000 F1 T7		GGATCCTAATACGACTCACTATAGGGAGAGGAGGGTTTACGTGGGCATAGATC	RNA probe
OSF3	Chr V5500 R1		GCAATGGATAGGAAAAGGTCTT	RNA probe
OJH993	Chr V5500 R1 T7		GGATCCTAATACGACTCACTATAGGGAGAGGAGCAATGGATAGGAAAAGGTCTT	RNA probe
OSF4	Chr V 5000 F1		GGGTTTACGTGGGCATAGATC	RNA probe
MAL32 study
OJH131	MAL32 F1		GGATCCTAATACGACTCACTATAGGGAGAGCTGTTAACATTGCTAGAATGTTC	RNA probe
OJH135	MAL32 R1		ATCTGGTCACTGTCTAAATCAATG	RNA probe
OJH134	MAL32 F3		GCTGTTAACATTGCTAGAATGTTC	RNA probe
OJH137	MAL32 R3		GGATCCTAATACGACTCACTATAGGGAGAATCTGGTCACTGTCTAAATCAATG	RNA probe
OCC87	MAL32 F4		AGCCTATCGAGGATCCCGGTATGATACCTGCACAAA	MAL32 cloning
OCC88	MAL32 R4		CGTAATCAGTCTCGAGGCAAGATTCTTATGCGCTTAT	MAL32 cloning
OJH440	TRF4 DN45 2		CGCATATTTAAACACACATTCTATCCAGGTACACAGTGATGTACAGTTCAGTGCATCGAATTCGAGCTCGTTTAAAC	Trf4 deletion
OJH441	TRF4 UP45 2		CGACCAAAAACGTTACGCTTTCATAAAGTGTGAATAAGCAAGGGAACTATACTTGCGGATCCCCGGGTTAATTAAG	Trf4 deletion
OCC95	MAL32 F2 UP45		GATAATCTCAAATGTACATCAGTCAAGCGTAACTAAAATACATAAGAATTCGAGCTCGTTTAAAC	MAL32 over expression
OCC96	MAL32 F3 UP45		TGATAACGTAAAAGCACTGTTGATAATTTGTTTCACCATTATGGGTTGAGATCCGGGTTTTTTCT	MAL32 ncRNA over expression
OCC98	MAL32 R3 DN45		TACACGCTAAATATCATAATGAACGAGGATCATGTAGAAAAACACGAATTCGAGCTCGTTTAAAC	MAL32 ncRNA over expression
OJH1085	MAL32 R4 DN45		TTTCCACCACTTTGGTTCTGTTTCTGGATGATCAGAAATAGTCATGCACTGAGCAGCGTAATCTG	MAL32 over expression
GAL4 study
OJH867	GAL4 R3		GCAACTTCACAGATCTGGGCTCAGTTGGAATTATAGCT	GAL4 WT cloning
OJH868	GAL4 F3		GCTTCGGATCGAATTCACGGCGACACAGAGATGACA	GAL4-WT and 3HA cloning
OJH869	GAL4 R4		CCATGACTTAGAGCTCTTTTTTTGGGTTTGGTGGGGTAT	GAL4-3HA cloning
OJH870	pFA6A F1SacI		GTCAGCATGTGAGCTCCGGATCCCCGGGTTAATTAAC	GAL4-3HA cloning
OJH392	mx4-6 r		TGCAGCGAGGAGCCGTAAT	GAL4-3HA cloning
OJH859	GAL4 R5 T7		GGATCCTAATACGACTCACTATAGGGAGAGGATGCAGTTACTGTTTTGTCTAGTTCA	RNA probe
OJH860	GAL4 F5 T7		GGATCCTAATACGACTCACTATAGGGAGAGGACCTCGAGAAGACCTTGACATGA	RNA probe
OJH861	GAL4 R5		TGCAGTTACTGTTTTGTCTAGTTCA	RNA probe
OJH862	GAL4 F5		CCTCGAGAAGACCTTGACATGA	RNA probe
OCC19	Xrn1 F1 UP45		TCAACACTTGTAACAACAGCAGCAACAAATATATATCAGTACGGTCGGATCCCCGGGTTAATTAAG	XRN1 deletion
OCC20	Xrn1 R1 DN45		ACTATTAAAGTAACCTCGAATATACTTCGTTTTTAGTCGTATGTTGAATTCGAGCTCGTTTAAAC	XRN1 deletion
SUTs study
OJH770	SUT176 R1		AGTCTGACTTATGCTCTGTTGACA	RNA probe
OJH771	SUT176 R1 T7		GGATCCTAATACGACTCACTATAGGGAGAGGAAGTCTGACTTATGCTCTGTTGACA	RNA probe
OJH772	SUT176 F1		CGTCTCTCGATAAACGAGTTCT	RNA probe
OJH773	SUT176 F1 T7		GGATCCTAATACGACTCACTATAGGGAGAGGACGTCTCTCGATAAACGAGTTCT	RNA probe
OJH774	SUT430 R1		ATGATGCAATGATACGAAGGTACT	RNA probe
OJH775	SUT430 R1 T7		GGATCCTAATACGACTCACTATAGGGAGAGGAATGATGCAATGATACGAAGGTACT	RNA probe
OJH776	SUT430 F1		TCTTACCTCCGAACAAATCCA	RNA probe
OJH777	SUT430 F1 T7		GGATCCTAATACGACTCACTATAGGGAGAGGATCTTACCTCCGAACAAATCCA	RNA probe
OCC72	SUT176 F2		ATCCGATACGTCTAGACCCAAAGTTCGATCCCTTT	SUT176 cloning
OCC73	SUT176 R2		AGTACTGGATGTCGACCCCACTCGTGTTGTTGTAAT	SUT176 cloning
OCC74	SUT430 F2		GCTGCTTTCTCCTCTTACAAT	SUT430 cloning
OCC75	SUT430 R2		CGCGATGACATACAAAGATTA	SUT430 cloning
GAL10 study
OJH1088	GAL10 DN45 8		CAAAACAATTTTAGAAGTACTTTCACTTTGTAACTGAGCTGTCATCATCGATGAATTCTCTGTCG	CUP1 promoter insertion
OJH1089	GAL10 UP45 8		ATTGAACTCAGGTACAATCACTTCTTCTGAATGAGATTTAGTCATCGTACGCTGCAGGTCGAC	CUP1 promoter insertion
OJH858	GAL10 F13 T7		GGATCCTAATACGACTCACTATAGGGAGAGGACCCGATCAGGGATTATATCCA	RNA probe
OJH76	GAL10 +1450 F		GGGCAACGTTCACAGTAT	RNA probe
OCC116	GAL10 +1450 F T7		GGATCCTAATACGACTCACTATAGGGAGAGGAGGGCAACGTTCACAGTAT	RNA probe
OCC117	GAL10 R2		CCCGATCAGGGATTATATCCA	RNA probe
OJH89	GAL10 R4		CTCGAGCGCTTCGCAATAGTTGTG	GAL cluster cloning
OJH780	GAL1 R2		GGATCCGTCTAGGAAATCGGTGAAAGC	GAL cluster cloning
OCC69	GAL1 R2+10bp		TACGTAGGTAGGATCCGTCTAGGAAATCGGTGAAAGC	GAL cluster cloning
OCC70	GAL10 R4+10bp		ACTTGCTAGCCTCGAGCGCTTCGCAATAGTTGTG	GAL cluster cloning
OJH756	GAL1-10 UP45 1		TACCAATAATATTTACAACTTTTCCTTATGATTTTTTCACTGAAGCGGATCCCCGGGTTAATTAAG	GAL cluster deletion
OJH755	GAL1-10 DN45 1		TCCCTGTGTTTTAAAGTTTGTGGATAATCGAAATCTCTTACATTGGAATTCGAGCTCGTTTAAAC	GAL cluster deletion
TRP1 study
OJH1079	TRP1 F4		CAGGTAGTTCTGGTCCATTGGT	RNA probe
OJH1080	TRP1 F4 T7		GGATCCTAATACGACTCACTATAGGGAGAGGACAGGTAGTTCTGGTCCATTGGT	RNA probe
OJH1081	TRP1 R4		TCCGCTTACATCAACACCAA	RNA probe
OJF1082	TRP1 R4 T7		GGATCCTAATACGACTCACTATAGGGAGAGGATCCGCTTACATCAACACCAA	RNA probe
OCC118	TRP1 F2		ATTCGATACGGAGCTCCGGCAGAGACCAATCAGTAAA	TRP1 cloning
OCC119	TRP1 F3		ATTCGATACGACTAGTCGGCAGAGACCAATCAGTAAA	TRP1 cloning
OCC120	TRP1 R2		AACGTACGTTACTAGTGCCAAATGATTTAGCATTATCTT	TRP1 cloning
OCC121	TRP1 R3		CGAATGCGATGAATTCGCCAAATGATTTAGCATTATCTT	TRP1 cloning
Dicer and Argonaute
OCC122	Dcr1 F9		CCCTCACTAAAGGGAACAAA	DCR1 cloning
OCC123	Dcr1 R9		TACGTCGAATGTCGACGCGCGTAATACGACTCACTAT	DCR1 cloning
OCC140	3HA R		AGCTACGATTATCGATTCCCTGGCATGCGCACTGAGCAGCGTAATCTG	Pmet-AGO1 cloning
OCC141	Ago1 F		TCCGATTACAATCGATATGTCATCCAATTCGGAGGA	Pmet-AGO1 cloning
OCC144	pMET25 F		ACGGATTACAGTCGACCTAAAGGGAACAAAAGCTGGA	Pmet-AGO1 cloning
OCC145	tcyc1 R		ATTCGATTCTGCGGCCGCGTACCGGCCGCAAATTAAAG	Pmet-AGO1 cloning
OCC40	Dcr1 F1 UP45		AATGGAAAAGCACTGAAGGAATACTTGAGGCATTGCAACAATCTGCGGATCCCCGGGTTAATTAAC	Dicer-GFP
OCC41	Dcr1 R1 DN45		GTTGTCTAACTCCTTCCTTTTCGGTTAGAGCGGATGTGGGGGGAGGAATTCGAGCTCGTTTAAAC	Dicer-GFP
Control primers
OJH3	ACT1F1		ATTCGATTCTGCGGCCGCGTACCGGCCGCAAATTAAAG	DNA probe
OJH4	ACT1R1		GGACCACTTTCGTCGTATTCTTG	DNA probe
OCC38	Ty1 F1 CC		GCCTCTCCTCAAACTGCTCAGT	DNA probe
OCC39	Ty1 R1 CC		CGGAGGTTCTAAACTACGCATATT	DNA probe
OJH873	U6 probe		ATCTCTGTATTGTTTCAAATTGACCAA	DNA probe
OJH95	GAL7 F1		TTCTCCACACAGAGCTAAAAGAC	GAL7 probe
OJH96	GAL7 R1		CTTGGCCATGTGGATGTAAG	GAL7 probe
OJH313	URA3 R6		GGGACCTAATGCTTCAACTAACTC	URA3 probe
OJH1142	URA3 F4		GATTCGGTAATCTCCGAACAGA	URA3 probe
qPCR primers
OJH474	ACT1 1 R		TTTCCATATCGTCCCAGTTG	ACT1
OJH475	ACT1 1 F		TCCTACGTTGGTGATGAAGC
OCC180	L-A L1 F3		TTGGGTCTATTCGAGGAAGG	L-A
OCC181	L-A L1 R3		ATCGCGTAAGTGAACACCAG
OCC164	MAL32 F9		AAAGGAATCGCCCTACTTTCT	MAL32
OCC165	MAL32 R9		AATCCAGCATTGGGCTTATC
OCC168	GAL4 F9		GCAGCATTCTGGAACAAAGA	GAL4
OCC169	GAL4 R9		CGACAGAAGAAGGGAAGGAG

## Sheet: Plasmids
Plasmids used and generated in this study.
Plasmid	Plasmid name	Description	Reference
number
pJH112	pGEM-Teasy NTS2 F	See reference.	(Houseley et al., 2007)
pJH128	pBS2 SK- NTS1 R	Derived from pGEM-Teasy NTS1 F (Houseley et al., 2007), subcloned into pBS2 SK- in reverse orientation relative to T7 promoter.	This study
pCC46	pRS426-MAL32	PCR product on WT genomic DNA between primers OCC87 and OCC88, digested with BamHI and XhoI was cloned into pRS426 BamHI and XhoI sites.	This study
pCC39	pRS426-GAL4 3HA	PCR product on WT genomic DNA between primers OJH868 and OJH869 digested with EcoRI and SacI and PCR product pFA6a 3HA KanMX6between primers OJH870 and OJH392 digested with SacI and BglII were cloned into pRS426 EcoRI and BamHI sites.	This study
pCC40	pRS426-GAL4 WT	PCR product on WT genomic DNA between primers OJH868 and OJH867 and digested with EcoRI and BglII was cloned into pRS426 EcoRI and BamHI sites.	This study
pCC35	pRS426-SUT176	PCR product on WT genomic DNA between primers OCC72 to OCC73, digested with XbaI and SalI and cloned into pRS426 XbaI and SalI sites.	This study
pCC33	pRS426-SUT430	PCR product on WT genomic DNA between primers OCC74 to OCC75, digested with EcoRI and HindIII and cloned into pRS426 EcoRI and HindIII sites.	This study
pJH125	pRS316 GAL cluster	PCR product on WT genomic DNA between primers OJH89 to OJH780, digested with BamHI and XhoI and cloned into pRS316.
pCC32	pRS413-Gal cluster RBS-	PCR product on genomic DNA from RBS- mutant between primers OCC69 and OCC70, digested BamHI-XhoI and cloned in pRS413.	This study
pCC36	pRS426 GAL cluster	BamHI-XhoI fragment from plasmid pJH125 cloned in pRS426.	This study
pCC37	pRS426 GAL cluster RBS-	BamHI-XhoI fragment from pCC32 inserted in pRS426.	This study
pJH250	pRS423 GAL cluster	BamHI-XhoI fragment from pJH125 inserted in pRS423.	This study
pJH251	pRS423 GAL cluster RBS-	BamHI-XhoI fragment from pCC32 inserted in pRS423.	This study
pCC62	pMET-3HA-Ago1	PCR OCC144-OCC140 on pFA6a-Pmet-3HA digested SalI-ClaI, PCR OCC141-OCC145 on RNAi+ strain gDNA digested ClaI-NotI, cloned together into pRS413 digested SalI-NotI	This study
pCC55	pDCR1	PCR OCC122-OCC123 on RNAi+ gDNA digested SalI-SacI into pRS415 digested SalI-SacI	This study
pCC54	pTRP1x3	OCC119-OCC121 on pRS314 digested SpeI-PstI, OCC118-OCC120 on pRS314 digested SacI-SpeI, cloned together in pRS314 digested PstI SacI	This study
pCC51	pTRP1-HIS3	OCC118-OCC120 on pRS314 digested SacI-SpeI, cloned in pRS413 digested SpeI SacI	This study
pCC52	pTRP1-URA3	OCC118-OCC120 on pRS314 digested SacI-SpeI, cloned in pRS316 digested SpeI SacI	This study

## Sheet: Probes
Probes used in this study.
Probe name (target)	Description	Hybridization Buffer
IGS1-F (IGS2-R)	Described in Houseley et. al 2007 (Houseley et al., 2007).	UltraHyb
IGS2-R (IGS1-F)	pBS2 SK- NTS1 R plasmid linearized with HpaI and transcribed with T7 RNA polymerase.	UltraHyb
IGS2 (IGS1-F and IGS2-R)	PCR product OJH168-OJH171 random primed for siRNA detection.	UltraHyb Oligo
Y’as (YEL077C asRNA)	PCR product OJH993-OSF4 transcribed with T7 RNA polymerase for full length RNA detection/random primed for siRNA detection.	UltraHyb/UltraHyb Oligo
Y’ss (YEL077C)	PCR product OJH994-OSF3 transcribed with T7 RNA polymerase.	UltraHyb
SUT071as (SUT483)	PCR product OJH766-OJH769 transcribed with T7 RNA polymerase.	UltraHyb
SUT071ss (SUT071)	PCR product OJH767-OJH768 transcribed with T7 RNA polymerase.	UltraHyb
SUT176as (SUT602)	PCR product OJH770-OJH773 transcribed with T7 RNA polymerase for full length RNA detection/random primed for siRNA detection.	UltraHyb/UltraHyb Oligo
SUT176ss (SUT176)	PCR product OJH771-OJH772 transcribed with T7 RNA polymerase.	UltraHyb
SUT430as (SUT846)	PCR product OJH774-OJH777 transcribed with T7 RNA polymerase for full length RNA detection/random primed for siRNA detection.	UltraHyb/UltraHyb Oligo
SUT430ss (SUT430)	PCR product OJH775-OJH776 transcribed with T7 RNA polymerase.	UltraHyb
MAL32as (MAL32 ncRNA)	PCR product OJH131-OJH135 transcribed with T7 RNA polymerase for full length RNA detection/random primed for siRNA detection.	UltraHyb/UltraHyb Oligo
MAL32ss (MAL32)	PCR product OJH134-OJH137 transcribed with T7 RNA polymerase.	UltraHyb
GAL4as (GAL4 ncRNA)	PCR product OJH860-OJH861 transcribed with T7 RNA polymerase for full length RNA detection/random primed for siRNA detection.	UltraHyb/UltraHyb Oligo
GAL4ss (GAL4)	PCR product OJH859-OJH862 transcribed with T7 RNA polymerase.	UltraHyb
GAL10ss (GAL10 mRNA)	PCR product OCC116-OCC117 transcribed with T7 RNA polymerase, or random primed for all RNAs, or random primed for siRNA	UltraHyb/ UltraHyb Oligo
GAL10as (GAL10 ncRNAs)	PCR product OJH76-OJH858 transcribed with T7 RNA polymerase	UltraHyb
Act1 (ACT1)	PCR product OJH3-OJH4 random primed.	ChurchHyb
Ty1 (Ty1 sense and antisense RNAs)	PCR product OCC38-OCC39 random primed.	ChurchHyb
U6 (U6 snRNA)	Oligo OJH873 labeled using T4 PNK	ChurchHyb
L-A (Killer virus RNA)	RNA probe as described (Drinnenberg et al., 2011)	ChurchHyb
TRP1ss	PCR product OJH1082-OJH1079 transcribed with T7 RNA polymerase	UltraHyb
TRP1as	PCR product OJH1080-OJH1081 transcribed with T7 RNA polymerase	UltraHyb
URA3 (URA3)	PCR product OJH313-OJH1142 on pRS426 random primed	ChurchHyb
GAL7 (GAL7)	PCR product OJH95-OJH96 on gDNA random primed	ChurchHyb
